# Supplementary material for: SERS Amplification in Au/Si Asymmetric Dimer Array Coupled to Efficient Adsorption of Thiophenol Molecules
Source: Nanomaterials (Basel). 2021 Jun 8;11(6):1521. doi: 10.3390/nano11061521 (PMC8227605; doi:10.3390/nano11061521)
Supplement: Supplementary file 1 [file nanomaterials-11-01521-s001.zip]

Archive with 1 entries (1 files):
- nanomaterials-1244601-supplementary.pdf
